# Supplementary material for: Influence of Fasting during Moult on the Faecal Microbiota of Penguins
Source: PLoS One. 2014 Jun 30;9(6):e99996. doi: 10.1371/journal.pone.0099996 (PMC4076183; doi:10.1371/journal.pone.0099996)
Supplement: Table S1 — Taxonomic Assignment of faecal microbiota of early and late moulting king and little penguins. (XLS) [file pone.0099996.s002.xls]

## Sheet: Domain
Domain	King Penguin Early Moult	King Penguin Late Moult	Little Penguin Early Moult	Little Penguin Late Moult
XIII	0	0	0	1
XIV	7	0	0	1
XI	60	44	16	64
Bacteria	2124	1507	932	926
I	1	0	0	0
XII	4	0	6	11
Unclassified	0	0	0	0

## Sheet: Phylum
Phylum	King Penguin Early Moult	King Penguin Late Moult	Little Penguin Early Moult	Little Penguin Late Moult
Soehngenia	20	0	2	10
Bacteroidetes	436	171	109	196
Tissierella	0	41	0	0
Anaerosphaera	1	0	0	0
Cyanobacteria	21	0	3	0
TM7	15	1	6	11
Tenericutes	19	10	17	14
Acidobacteria	2	0	0	0
OD1	2	1	0	0
SR1	21	4	9	44
Fusobacteria	38	521	50	4
Guggenheimella	3	0	6	10
Parvimonas	4	0	0	0
Sporanaerobacter	4	0	0	1
Actinobacteria	137	1	114	137
Proteiniborus	4	0	0	1
Proteobacteria	784	267	185	177
GpI	1	0	0	0
Spirochaetes	5	0	4	5
Gallicola	0	0	4	6
Chloroflexi	1	0	0	6
Firmicutes	599	509	420	292
Synergistetes	2	1	0	7
Mogibacterium	0	0	0	1
Peptoniphilus	1	0	0	0
Proteocatella	3	0	0	0
Verrucomicrobia	6	0	0	0
Unclassified	67	24	25	81

## Sheet: Class
Class	King Penguin Early Moult	King Penguin Late Moult	Little Penguin Early Moult	Little Penguin Late Moult
Synergistia	2	1	0	7
Alphaproteobacteria	38	4	19	6
Verrucomicrobiae	5	0	0	0
Deltaproteobacteria	23	7	3	2
Erysipelotrichi	0	1	0	0
Flavobacteria	254	100	7	8
Cyanobacteria	21	0	3	0
Sphingobacteria	24	6	4	0
Epsilonproteobacteria	201	53	3	5
Bacteroidia	142	46	96	176
TM7_genera_incertae_sedis	15	1	6	11
Betaproteobacteria	160	68	44	91
Anaerolineae	1	0	0	6
Fusobacteria	38	521	50	4
SR1_genera_incertae_sedis	21	4	9	44
Actinobacteria	137	1	114	137
Mollicutes	19	10	17	14
Acidobacteria_Gp3	2	0	0	0
OD1_genera_incertae_sedis	2	1	0	0
Spirochaetes	5	0	4	5
Clostridia	171	496	112	162
Bacilli	424	12	301	121
Gammaproteobacteria	354	135	113	69
Unclassified	137	84	49	135

## Sheet: Order
Order	King Penguin Early Moult	King Penguin Late Moult	Little Penguin Early Moult	Little Penguin Late Moult
Rhodospirillales	1	0	0	0
Synergistales	2	1	0	7
Burkholderiales	98	57	15	12
Aeromonadales	2	4	18	5
Solirubrobacterales	0	0	1	0
Sphingomonadales	15	1	0	1
Erysipelotrichales	0	1	0	0
Cardiobacteriales	10	0	3	6
Clostridiales	168	495	108	156
Alteromonadales	3	1	0	0
Rhizobiales	11	0	3	2
Caulobacterales	3	0	0	0
Verrucomicrobiales	5	0	0	0
Campylobacterales	201	53	3	4
Mycoplasmatales	19	9	17	14
Pseudomonadales	244	52	13	21
Spirochaetales	5	0	4	5
Desulfovibrionales	2	0	0	0
Anaerolineales	1	0	0	6
Flavobacteriales	254	100	7	8
Sphingobacteriales	24	6	4	0
Chromatiales	0	1	1	0
Rhodobacterales	7	3	14	1
Methylophilales	0	2	0	0
Fusobacteriales	38	521	50	4
Pasteurellales	9	0	4	0
Rhodocyclales	2	8	0	0
Myxococcales	5	0	0	0
Lactobacillales	414	11	84	86
Gp3	2	0	0	0
Xanthomonadales	6	15	2	0
Bdellovibrionales	3	1	0	0
Enterobacteriales	70	1	52	24
Bifidobacteriales	0	0	3	1
Oceanospirillales	1	6	8	0
Coriobacteriales	0	0	2	0
Actinomycetales	133	1	108	136
Bacteroidales	142	46	96	176
Bacillales	9	1	213	35
Chloroplast	5	0	3	0
Desulfobacterales	12	6	3	2
Neisseriales	44	0	25	63
Unclassified	226	148	90	228

## Sheet: Family
Family	King Penguin Early Moult	King Penguin Late Moult	Little Penguin Early Moult	Little Penguin Late Moult
Dermabacteraceae	0	0	6	0
Flavobacteriaceae	253	96	7	7
Methylocystaceae	2	0	0	0
Peptostreptococcaceae	4	16	20	0
Coriobacteriaceae	0	0	2	0
Lachnospiraceae	3	0	1	1
Streptophyta	4	0	0	0
Chromatiaceae	0	1	1	0
Enterococcaceae	10	7	13	8
Pasteurellaceae	9	0	4	0
Prevotellaceae	1	0	0	0
Rhodobacteraceae	7	3	14	1
Carnobacteriaceae	5	0	7	2
Nocardiaceae	0	0	8	1
Helicobacteraceae	80	53	0	0
Microbacteriaceae	3	1	3	1
Veillonellaceae	21	0	12	14
Burkholderiales_incertae_sedis	8	2	0	0
Planococcaceae	8	1	9	0
Moraxellaceae	240	44	12	17
Clostridiaceae	36	398	27	11
Actinomycetaceae	29	0	19	46
Pseudomonadaceae	3	5	1	4
Porphyromonadaceae	135	44	80	167
Paenibacillaceae	0	0	0	1
Cryomorphaceae	0	2	0	1
Bacillaceae	1	0	192	12
Burkholderiaceae	17	0	3	5
Caulobacteraceae	3	0	0	0
Cardiobacteriaceae	10	0	3	6
Thermoactinomycetaceae	0	0	3	0
Micrococcaceae	5	0	1	4
Acetobacteraceae	1	0	0	0
Sphingomonadaceae	14	1	0	1
Desulfovibrionaceae	2	0	0	0
Bacteroidaceae	0	2	15	9
Bradyrhizobiaceae	0	0	1	0
Mycoplasmataceae	19	9	17	14
Yaniellaceae	0	0	3	0
Cytophagaceae	8	0	1	0
Propionibacteriaceae	17	0	7	14
Halomonadaceae	0	0	6	0
Synergistaceae	2	1	0	7
Bacteriovoracaceae	0	1	0	0
Rhodocyclaceae	2	8	0	0
Erysipelotrichaceae	0	1	0	0
Lactobacillaceae	11	2	1	4
Bdellovibrionaceae	3	0	0	0
Streptococcaceae	184	0	34	43
Verrucomicrobiaceae	5	0	0	0
Comamonadaceae	58	54	10	5
Corynebacteriaceae	15	0	23	35
Ruminococcaceae	25	16	9	26
Spirochaetaceae	5	0	4	5
Bacillariophyta	1	0	3	0
Enterobacteriaceae	70	1	52	24
Geodermatophilaceae	1	0	0	0
Anaerolineaceae	1	0	0	6
Aeromonadaceae	2	4	18	5
Desulfobacteraceae	0	5	0	0
Hyphomicrobiaceae	0	0	1	1
Brevibacteriaceae	0	0	4	0
Methylobacteriaceae	1	0	0	0
Neisseriaceae	44	0	25	63
Xanthomonadaceae	6	13	2	0
Chitinophagaceae	10	5	1	0
Methylophilaceae	0	2	0	0
Cyclobacteriaceae	1	1	0	0
Mycobacteriaceae	0	0	2	0
Brucellaceae	2	0	0	0
Bifidobacteriaceae	0	0	3	1
Intrasporangiaceae	3	0	0	0
Rhizobiaceae	1	0	0	0
Fusobacteriaceae	33	477	48	1
Campylobacteraceae	120	0	3	4
Leptotrichiaceae	5	0	1	3
Leuconostocaceae	201	2	29	28
Alcaligenaceae	2	0	1	0
Staphylococcaceae	0	0	1	21
Dietziaceae	1	0	0	0
Oxalobacteraceae	5	0	1	1
Sphingobacteriaceae	5	0	0	0
Peptococcaceae	1	0	1	0
Desulfobulbaceae	12	1	3	2
Psychromonadaceae	3	0	0	0
Unclassified	397	272	176	371

## Sheet: Genus
Genus	King Penguin Early Moult	King Penguin Late Moult	Little Penguin Early Moult	Little Penguin Late Moult
Escherichia/Shigella	0	0	17	6
Ochrobactrum	2	0	0	0
Streptococcus	36	0	17	13
Atopostipes	0	0	4	2
Peptococcus	1	0	1	0
Sulfurospirillum	3	0	0	0
Brevundimonas	3	0	0	0
Lacticigenium	0	0	2	0
Micrococcus	3	0	0	2
Lactonifactor	1	0	0	0
Afipia	0	0	1	0
Raoultella	1	0	3	1
Pseudomonas	3	4	1	4
Vitreoscilla	5	0	0	0
Sphingopyxis	1	0	0	1
Psychrobacter	152	44	2	0
Hydrogenophaga	8	4	0	0
Modestobacter	1	0	0	0
Corynebacterium	14	0	22	33
Filobacillus	0	0	10	0
Anaerobacter	3	12	0	1
Mycobacterium	0	0	2	0
Staphylococcus	0	0	1	14
Ralstonia	2	0	0	0
Acinetobacter	62	0	10	17
Burkholderia	15	0	3	5
Pedobacter	5	0	0	0
Brachybacterium	0	0	5	0
Psychromonas	3	0	0	0
Naxibacter	0	0	0	1
Catellicoccus	0	7	0	0
Enterococcus	10	0	12	8
Methylotenera	0	2	0	0
Enhydrobacter	13	0	0	0
Gelidibacter	1	16	0	0
Ureaplasma	14	9	0	0
Pseudorhodoferax	1	1	0	0
Microbacterium	0	0	1	0
Rhodoferax	4	17	0	0
Lysobacter	0	1	0	0
Sphingobium	0	1	0	0
Luteolibacter	2	0	0	0
Cetobacterium	3	158	20	0
Ferruginibacter	0	1	1	0
Filimonas	0	1	0	0
Treponema	5	0	4	5
Phaeobacter	0	0	3	0
Leuconostoc	127	1	16	18
Algoriphagus	1	1	0	0
Allisonella	6	0	2	4
Clostridium	21	240	18	6
Thermoactinomyces	0	0	3	0
Comamonas	5	0	6	0
Yaniella	0	0	3	0
Coenonia	147	0	0	0
Polaromonas	4	4	0	0
Arcobacter	2	0	0	0
Halomonas	0	0	2	0
Persicitalea	0	0	1	0
Mariniflexile	2	0	0	0
Brevibacterium	0	0	4	0
Dietzia	1	0	0	0
Curvibacter	2	0	1	0
Mycoplasma	3	0	17	14
Fusobacterium	17	0	4	1
Sandarakinorhabdus	2	0	0	0
Thermomonas	0	3	0	0
Streptobacillus	3	0	1	0
Helicobacter	79	47	0	0
Oscillibacter	3	0	0	0
Terrimonas	4	1	0	0
Bacillus	1	0	0	0
Collinsella	0	0	2	0
Erysipelothrix	0	1	0	0
Citrobacter	24	0	4	4
Luteimonas	0	0	2	0
Epilithonimonas	1	0	0	0
Dokdonella	2	1	0	0
Bifidobacterium	0	0	3	1
Rhodobacter	0	1	0	0
Flavobacterium	42	32	0	1
Arthrobacter	2	0	1	0
Chryseobacterium	36	32	2	5
Novosphingobium	3	0	0	0
Janibacter	3	0	0	0
Bdellovibrio	3	0	0	0
Leucobacter	2	1	0	0
Ammoniphilus	0	0	0	1
Sphingomonas	2	0	0	0
Wautersiella	2	0	0	0
Ornithobacterium	1	0	0	0
Cryomorpha	0	2	0	0
Jonquetella	0	0	0	1
Veillonella	9	0	8	5
Cryobacterium	0	0	0	1
Acidovorax	8	0	2	3
Pleomorphomonas	2	0	0	0
Sporosarcina	7	0	9	0
Methylobacterium	1	0	0	0
Smaragdicoccus	0	0	1	0
Actinomyces	19	0	12	29
Oceanisphaera	0	0	5	1
Kluyvera	1	0	0	0
Hymenobacter	1	0	0	0
Brooklawnia	3	0	1	2
Dyella	1	0	0	0
Thauera	0	2	0	0
Jeotgalicoccus	0	0	0	1
Suttonella	1	0	0	0
Roseburia	0	0	0	1
Janthinobacterium	2	0	0	0
Pelomonas	0	0	0	1
Thalassobacter	0	0	0	1
Desulfobacterium	0	5	0	0
Thermotalea	0	2	0	0
Serratia	4	0	1	0
Herminiimonas	2	0	0	0
Butyricicoccus	0	4	0	0
Bacteriovorax	0	1	0	0
Campylobacter	115	0	3	4
Paludibacter	0	2	0	2
Gallibacterium	0	0	1	0
Variovorax	0	1	1	0
Kocuria	0	0	0	2
Aequorivita	0	5	0	0
Prevotella	1	0	0	0
Propionibacterium	3	0	0	1
Bacteroides	0	2	15	9
Rhizobium	1	0	0	0
Vogesella	2	0	2	0
Leadbetterella	4	0	0	0
Dysgonomonas	1	22	0	0
Pseudorhodobacter	0	2	0	0
Diaphorobacter	5	0	0	0
Paracoccus	4	0	6	0
Flavisolibacter	1	0	0	0
Anaerotruncus	0	0	0	1
Weissella	72	1	13	10
Aeromonas	1	0	0	1
Rhodanobacter	0	2	0	0
Nosocomiicoccus	0	0	0	6
Flexibacter	2	0	0	0
Azospira	0	1	0	0
Lactococcus	145	0	17	29
Malikia	0	2	0	0
Petrimonas	71	0	10	29
Desulfobulbus	11	1	3	2
Sulfurimonas	0	1	0	0
Simplicispira	3	12	0	0
Dichelobacter	3	0	3	3
Devosia	0	0	1	1
Klebsiella	6	0	2	2
Enterobacter	2	0	0	0
Trichococcus	4	0	0	0
Porphyromonas	21	0	6	5
Ideonella	1	0	0	0
Microvirgula	10	0	0	1
Pectobacterium	2	0	0	0
Pantoea	0	0	1	0
Ethanoligenens	2	0	1	3
Lactobacillus	8	0	1	4
Rudaea	0	1	0	0
Sporacetigenium	0	2	1	0
Pediococcus	3	0	0	0
Desulfovibrio	2	0	0	0
Proteiniphilum	5	0	12	31
Alkanindiges	1	0	0	0
Paralactobacillus	0	1	0	0
Rheinheimera	0	0	1	0
Unclassified	693	834	581	643

## Sheet: OTU
OTUs	King Penguin Early Moult	King Penguin Late Moult	Little Penguin Early Moult	Little Penguin Late Moult
Acidobacteria_SJA-149	6	0	0	0
Holophagae_iii1-8	2	0	0	0
Acidimicrobineae_Acidimicrobiaceae	3	2	0	0
Actinomycineae_Actinomycetaceae	115	0	34	189
Corynebacterineae_Corynebacteriaceae	225	0	244	358
Corynebacterineae_Dietziaceae	4	0	7	0
Corynebacterineae_Family Incertae Sedis	0	0	16	0
Corynebacterineae_Mycobacteriaceae	0	0	2	0
Corynebacterineae_Nocardiaceae	6	0	5	0
Frankineae_Frankiaceae	5	0	0	0
Frankineae_Sporichthyaceae	0	0	0	1
Frankineae_uncultured	1	0	0	0
Micrococcineae_Brevibacteriaceae	0	0	21	0
Micrococcineae_Dermabacteraceae	0	0	23	0
Micrococcineae_Dermatophilaceae	5	3	0	0
Micrococcineae_Intrasporangiaceae	3	0	0	0
Micrococcineae_Microbacteriaceae	11	1	9	1
Micrococcineae_Micrococcaceae	6	0	17	9
Micrococcineae_Promicromonosporaceae	3	0	0	0
Propionibacterineae_Propionibacteriaceae	29	0	9	29
Bifidobacteriaceae_Bifidobacterium	0	0	3	1
Coriobacterineae_Coriobacteriaceae	19	0	2	0
Actinobacteria_MB-A2-108	0	0	2	0
Bacteroidaceae_Bacteroides	1	2	54	25
Marinilabiaceae_Marinifilum	4	0	0	0
Marinilabiaceae_uncultured	0	1	0	0
Porphyromonadaceae_Paludibacter	0	2	0	8
Porphyromonadaceae_Petrimonas	1367	0	230	414
Porphyromonadaceae_Porphyromonas	72	0	45	18
Porphyromonadaceae_Proteiniphilum	296	230	122	608
Porphyromonadaceae_uncultured	4	0	1	0
Prevotellaceae_Prevotella	0	3	9	0
Prevotellaceae_uncultured	2	0	0	0
Rikenellaceae_Blvii28 wastewater-sludge group	0	0	1	0
Bacteroidales_S24-7	1	0	2	0
Bacteroidales_vadinHA21	3	0	8	58
Bacteroidetes_BD2-2	8	0	0	0
Family Incertae Sedis_Prolixibacter	0	1	0	0
Cyclobacteriaceae_Algoriphagus	6	2	0	0
Cyclobacteriaceae_uncultured	0	0	1	0
Cytophagaceae_Flexibacter	2	0	0	0
Cytophagaceae_Leadbetterella	5	0	0	0
Cytophagaceae_Persicitalea	0	0	1	0
Cryomorphaceae_Brumimicrobium	0	1	0	0
Cryomorphaceae_Cryomorpha	0	2	0	0
Cryomorphaceae_Owenweeksia	2	0	0	0
Flavobacteriales_Flavobacteriaceae	3	0	0	0
Flavobacteriaceae_Aequorivita	0	6	0	0
Flavobacteriaceae_Chryseobacterium	123	79	6	9
Flavobacteriaceae_Coenonia	985	0	0	0
Flavobacteriaceae_Flavobacterium	90	40	0	1
Flavobacteriaceae_Gelidibacter	1	23	0	0
Flavobacteriaceae_Mariniflexile	4	0	0	0
Flavobacteriaceae_Ornithobacterium	6	1	0	1
Flavobacteriaceae_Psychroserpens	1	0	0	0
Flavobacteriaceae_Sufflavibacter	2	0	0	0
Bacteroidetes_SB-1	4	3	0	0
Chitinophagaceae_Ferruginibacter	3	1	2	0
Chitinophagaceae_uncultured	15	4	7	0
Sphingobacteriales_env.OPS 17	7	0	0	0
Sphingobacteriales_KD1-131	11	15	0	0
Sphingobacteriaceae_Pedobacter	9	0	0	0
Sphingobacteriaceae_Sphingobacterium	0	0	3	0
Sphingobacteriales_ST-12K33	0	0	0	2
Sphingobacteriales_WCHB1-69	16	25	0	0
Bacteroidetes_vadinHA17	0	1	0	0
Bacteroidetes_VC2.1 Bac22	2	0	0	2
Bacteroidetes_WCHB1-32	0	1	0	0
Bacteria_BD1-5	18	1	0	0
Bacteria_Candidate division BRC1	0	0	0	1
Bacteria_Candidate division OD1	9	2	0	0
Bacteria_Candidate division SR1	29	5	0	2
Bacteria_Candidate division TM7	38	1	19	27
Chlorobiales_SJA-28	0	2	0	0
Anaerolineaceae_uncultured	1	0	2	39
Caldilineaceae_Caldilinea	0	0	1	0
Cyanobacteria_Chloroplast	16	0	5	0
Cyanobacteria_SubsectionIII	13	0	0	0
SubsectionIII_Geitlerinema	9	0	0	0
SubsectionIII_Leptolyngbya	26	0	0	0
SubsectionIII_Phormidium	9	0	0	0
SubsectionIV_Anabaena	11	0	0	0
Deferribacterales_SAR406 clade(Marine group A)	0	0	1	0
Bacillales_Bacillaceae	0	0	2	0
Bacillaceae_Bacillus	10	0	10	0
Bacillaceae_Halolactibacillus	0	0	2	0
Bacillaceae_Lentibacillus	0	0	58	32
Bacillaceae_Oceanobacillus	0	0	92	0
Bacillaceae_Paucisalibacillus	0	0	17	0
Bacillaceae_uncultured	0	0	62	0
Bacillaceae_Virgibacillus	0	0	162	3
Family XI Incertae Sedis_Gemella	0	0	83	2
Family XII Incertae Sedis_Exiguobacterium	0	1	0	0
Paenibacillaceae_Ammoniphilus	0	0	0	1
Paenibacillaceae_Paenibacillus	0	0	3	0
Planococcaceae_Incertae Sedis	0	0	0	1
Planococcaceae_Planomicrobium	1	0	0	0
Planococcaceae_Sporosarcina	16	1	11	0
Staphylococcaceae_Jeotgalicoccus	0	0	0	3
Staphylococcaceae_Nosocomiicoccus	0	0	0	12
Staphylococcaceae_Staphylococcus	0	0	2	55
Thermoactinomycetaceae_Thermoactinomyces	0	0	5	0
Aerococcaceae_Dolosicoccus	0	0	26	1
Carnobacteriaceae_Atopococcus	0	0	39	0
Carnobacteriaceae_Atopostipes	0	0	7	3
Carnobacteriaceae_Trichococcus	5	0	0	0
Carnobacteriaceae_uncultured	0	0	105	2
Enterococcaceae_Enterococcus	15	0	20	9
Lactobacillaceae_Lactobacillus	310	2	3	48
Lactobacillaceae_Pediococcus	4	0	0	0
Leuconostocaceae_Leuconostoc	1966	1	162	221
Leuconostocaceae_Weissella	932	1	117	89
Streptococcaceae_Lactococcus	842	2	40	62
Streptococcaceae_Streptococcus	187	7	52	27
Streptococcaceae_uncultured	6	0	0	1
Clostridiaceae_Alkaliphilus	5	3	0	6
Clostridiaceae_Caloranaerobacter	1	0	0	0
Clostridiaceae_Clostridiisalibacter	120	0	0	28
Clostridiaceae_Clostridium	117	1718	177	24
Clostridiaceae_Proteiniclasticum	6	1	0	0
Family Incertae Sedis_Proteiniborus	16	0	36	44
Clostridiales_Family XI Incertae Sedis	0	16	0	0
Family XI Incertae Sedis_Finegoldia	358	0	96	172
Family XI Incertae Sedis_Gallicola	1	0	0	27
Family XI Incertae Sedis_Helcococcus	0	0	1	1
Family XI Incertae Sedis_Parvimonas	5	0	0	1
Family XI Incertae Sedis_Peptoniphilus	32	0	9	27
Family XI Incertae Sedis_Soehngenia	35	0	1	8
Family XI Incertae Sedis_Sporanaerobacter	15	0	4	41
Family XI Incertae Sedis_Tepidimicrobium	5	0	0	17
Family XI Incertae Sedis_Tissierella	83	1	0	6
Family XI Incertae Sedis_uncultured	14	47	7	15
Family XII Incertae Sedis_Fusibacter	2	0	0	0
Family XII Incertae Sedis_Guggenheimella	6	0	5	24
Family XIII Incertae Sedis_Anaerovorax	0	1	0	0
Family XIII Incertae Sedis_Incertae Sedis	1	0	0	0
Family XIII Incertae Sedis_Mogibacterium	0	0	1	3
Family XIV Incertae Sedis_Anaerobranca	19	0	0	0
Lachnospiraceae_Anaerostipes	0	0	3	0
Lachnospiraceae_Blautia	1	0	0	1
Lachnospiraceae_Epulopiscium	0	15	0	0
Lachnospiraceae_Incertae Sedis	152	275	9	3
Lachnospiraceae_uncultured	147	40	99	722
Peptococcaceae_Peptococcus	1	0	1	0
Peptostreptococcaceae_Filifactor	0	0	11	16
Peptostreptococcaceae_Incertae Sedis	9	122	83	0
Peptostreptococcaceae_Proteocatella	4	0	0	0
Clostridiales_Ruminococcaceae	0	2	0	0
Ruminococcaceae_Anaerotruncus	0	4	0	0
Ruminococcaceae_Faecalibacterium	0	0	1	0
Ruminococcaceae_Fastidiosipila	31	0	16	79
Ruminococcaceae_Incertae Sedis	8	63	0	0
Ruminococcaceae_Ruminococcus	1	0	0	1
Ruminococcaceae_Saccharofermentans	1	0	1	0
Ruminococcaceae_uncultured	46	77	2	40
Veillonellaceae_Veillonella	38	0	6	6
Erysipelotrichaceae_Allobaculum	0	0	0	1
Erysipelotrichaceae_Erysipelothrix	0	1	0	0
Erysipelotrichaceae_Incertae Sedis	0	1	0	0
Erysipelotrichaceae_Turicibacter	0	1	1	0
Fusobacteriales_boneC3G7	0	1	0	0
Fusobacteriales_CFT112H7	0	19	7	0
Fusobacteriaceae_Cetobacterium	1	32	2	0
Fusobacteriaceae_Fusobacterium	137	12546	817	1
Leptotrichiaceae_Leptotrichia	1	0	0	0
Leptotrichiaceae_Streptobacillus	1	0	1	0
Leptotrichiaceae_uncultured	6	0	0	4
Lentisphaeria_BS5	0	1	0	0
Phycisphaeraceae_CL500-3	101	0	43	29
Caulobacteraceae_Brevundimonas	6	0	0	0
Caulobacteraceae_uncultured	3	0	0	0
Bradyrhizobiaceae_Bradyrhizobium	0	0	2	0
Family Incertae Sedis_Nordella	0	0	0	1
Hyphomicrobiaceae_Devosia	0	0	7	3
Methylobacteriaceae_Methylobacterium	1	0	0	0
Methylocystaceae_Pleomorphomonas	3	0	0	0
Rhizobiaceae_Rhizobium	17	0	0	0
Rhodobacterales_Rhodobacteraceae	5	0	0	0
Rhodobacteraceae_Paracoccus	9	0	7	0
Rhodobacteraceae_Pontibaca	0	0	0	1
Rhodobacteraceae_Pseudorhodobacter	0	2	0	0
Rhodobacteraceae_Rhodobacter	7	0	0	0
Rhodobacteraceae_Roseibacterium	0	0	1	0
Rhodobacteraceae_Rubellimicrobium	0	0	2	0
Rhodobacteraceae_Thalassococcus	0	0	12	0
Rhodobacteraceae_uncultured	10	1	3	0
Acetobacteraceae_Acetobacter	2	0	0	0
Rhodospirillaceae_Thalassospira	0	0	12	0
Sphingomonadales_AKIW852	8	0	0	0
Sphingomonadales_GOBB3-C201	0	0	0	2
Sphingomonadaceae_Sandarakinorhabdus	16	0	0	0
Sphingomonadaceae_Sphingomonas	7	1	0	3
Sphingomonadaceae_Sphingopyxis	2	0	0	0
Alcaligenaceae_uncultured	4	0	1	0
Burkholderiaceae_Burkholderia	78	0	1	8
Burkholderiaceae_Polynucleobacter	0	0	0	3
Burkholderiaceae_Ralstonia	2	0	0	2
Burkholderiales_Comamonadaceae	1	4	2	0
Comamonadaceae_Acidovorax	30	38	1	6
Comamonadaceae_Albidiferax	14	58	0	0
Comamonadaceae_Chlorochromatium	13	0	0	0
Comamonadaceae_Comamonas	14	0	13	0
Comamonadaceae_Diaphorobacter	18	0	0	0
Comamonadaceae_Hydrogenophaga	34	11	0	0
Comamonadaceae_Malikia	0	4	0	0
Comamonadaceae_Paucibacter	18	1	0	0
Comamonadaceae_Pelomonas	1	0	0	0
Comamonadaceae_Polaromonas	13	7	0	0
Comamonadaceae_Rhizobacter	0	1	0	0
Comamonadaceae_Rhodoferax	1	0	0	0
Comamonadaceae_Simplicispira	2	2	0	0
Comamonadaceae_uncultured	83	3	4	0
Comamonadaceae_Variovorax	3	6	0	0
Oxalobacteraceae_Herbaspirillum	0	0	2	0
Oxalobacteraceae_Herminiimonas	1	0	0	0
Oxalobacteraceae_Janthinobacterium	5	0	11	0
Oxalobacteraceae_Massilia	1	0	0	1
Oxalobacteraceae_Naxibacter	1	0	0	0
Oxalobacteraceae_uncultured	4	0	0	0
Oxalobacteraceae_Undibacterium	4	0	0	6
Hydrogenophilaceae_Thiobacillus	0	2	0	0
Hydrogenophilaceae_uncultured	0	2	0	0
Methylophilaceae_uncultured	0	2	0	0
Neisseriaceae_Eikenella	0	0	2	3
Neisseriaceae_Microvirgula	27	0	0	3
Neisseriaceae_Neisseria	30	0	42	142
Neisseriaceae_Stenoxybacter	0	0	1	0
Neisseriaceae_uncultured	64	0	298	805
Neisseriaceae_Vitreoscilla	13	0	0	0
Neisseriaceae_Vogesella	3	0	2	0
Gallionellaceae_Sideroxydans	1	0	0	0
Rhodocyclales_Rhodocyclaceae	1	0	0	0
Rhodocyclaceae_Azoarcus	0	0	0	1
Rhodocyclaceae_Azospira	5	1	9	0
Rhodocyclaceae_Dechloromonas	0	3	0	0
Rhodocyclaceae_Denitratisoma	0	0	0	1
Rhodocyclaceae_Propionivibrio	0	1	0	0
Rhodocyclaceae_Sterolibacterium	5	0	0	0
Thauera_Thauera	0	2	0	0
Rhodocyclaceae_Uliginosibacterium	1	0	0	0
Rhodocyclaceae_uncultured	1	1	0	2
Betaproteobacteria_SC-I-84	0	0	0	9
Betaproteobacteria_UCT N117	0	1	0	0
Bacteriovoraceae_Bacteriovorax	0	1	0	0
Bdellovibrionaceae_Bdellovibrio	6	0	0	0
Desulfobacteraceae_Desulfobacterium	0	4	0	0
Desulfobulbaceae_Desulfobulbus	84	1	26	7
Desulfobulbaceae_uncultured	0	1	0	0
Desulfohalobiaceae_uncultured	7	0	5	2
Desulfovibrionaceae_Desulfovibrio	9	0	0	0
Desulfuromonadales_GR-WP33-58	2	0	0	0
Haliangiaceae_Haliangium	11	0	0	0
Syntrophorhabdaceae_Syntrophorhabdus	0	1	0	0
Campylobacteraceae_Arcobacter	7	0	0	0
Campylobacteraceae_Campylobacter	1725	0	8	21
Campylobacteraceae_Sulfurospirillum	9	0	0	0
Helicobacteraceae_Helicobacter	1226	600	0	0
Helicobacteraceae_Sulfurimonas	0	1	0	0
Helicobacteraceae_Sulfurovum	47	0	12	3
Helicobacteraceae_Wolinella	0	1	0	0
Acidithiobacillaceae_Acidithiobacillus	5	0	1	0
Aeromonadaceae_Aeromonas	4	0	0	1
Aeromonadaceae_Oceanimonas	0	1	0	0
Aeromonadaceae_uncultured	0	0	4	1
Alteromonadaceae_Marinobacter	0	0	1	0
Pseudoalteromonadaceae_Pseudoalteromonas	0	7	0	0
Psychromonadaceae_Psychromonas	10	0	0	0
Gammaproteobacteria_B38	0	0	2	0
Cardiobacteriaceae_Cardiobacterium	0	0	6	12
Cardiobacteriaceae_uncultured	0	0	0	2
Chromatiaceae_Rheinheimera	0	0	1	0
Chromatiaceae_Thiocystis	0	1	0	0
Enterobacteriales_Enterobacteriaceae	1	0	1	0
Enterobacteriaceae_Citrobacter	103	0	22	22
Enterobacteriaceae_Cronobacter	0	0	1	0
Enterobacteriaceae_Enterobacter	96	0	100	34
Enterobacteriaceae_Escherichia-Shigella	15	51	135	54
Enterobacteriaceae_Klebsiella	20	0	25	9
Enterobacteriaceae_Kluyvera	62	0	3	0
Enterobacteriaceae_Pantoea	0	0	2	0
Enterobacteriaceae_Serratia	9	0	0	0
Methylococcales_Hyd24-01	0	0	0	1
Methylococcaceae_Methylomonas	26	0	4	17
Halomonadaceae_Cobetia	0	0	3	0
Halomonadaceae_Halomonas	0	0	13	0
Oceanospirillales_SAR86 clade	5	0	0	0
Pasteurellaceae_Pasteurella	10	0	6	0
Pasteurellaceae_uncultured	0	0	1	0
Moraxellaceae_Acinetobacter	263	0	43	39
Moraxellaceae_Alkanindiges	1	0	0	0
Moraxellaceae_Enhydrobacter	34	0	0	0
Moraxellaceae_Psychrobacter	778	140	9	0
Moraxellaceae_uncultured	2	0	0	3
Pseudomonadaceae_Pseudomonas	19	202	4	14
Thiotrichaceae_Thiothrix	0	0	0	1
Vibrionaceae_Vibrio	0	4	49	7
Sinobacteraceae_JTB255 marine benthic group	1	0	0	0
Xanthomonadales_Xanthomonadaceae	8	0	0	0
Xanthomonadaceae_Arenimonas	8	0	0	0
Xanthomonadaceae_Dokdonella	4	3	0	0
Xanthomonadaceae_Lysobacter	0	1	0	0
Xanthomonadaceae_Rhodanobacter	5	4	0	0
Xanthomonadaceae_Silanimonas	0	2	0	0
Xanthomonadaceae_Thermomonas	0	3	0	0
Xanthomonadaceae_uncultured	0	0	7	0
Spirochaetes_Spirochaetes	0	1	0	0
Spirochaetaceae_Treponema	41	0	27	83
Synergistaceae_Jonquetella	3	0	0	15
Acholeplasmataceae_Acholeplasma	0	0	2	0
Mycoplasmataceae_Mycoplasma	24	6	273	287
Mycoplasmataceae_Ureaplasma	18	10	0	0
Mollicutes_RF9	7	1	6	30
Verrucomicrobiaceae_uncultured	8	0	0	0
Unclassified	338	20	315	467
